# Supplementary material for: N 1,N 2-Di­methyl­ethane-1,2-diaminium dichloride
Source: Acta Crystallogr Sect E Struct Rep Online. 2014 Jan 29;70(Pt 2):o216. doi: 10.1107/S1600536814001627 (PMC3998358; doi:10.1107/S1600536814001627)
Supplement: Supplementary file 1 [file e-70-0o216-sup1.cif]

##############################################################################
#                                                                            #
# This CIF contains the data in a paper accepted for publication in          #
# Acta Crystallographica Section E. It conforms to the requirements of       #
# Notes for Authors for Acta Crystallographica Section E, and has been       #
# peer reviewed under the auspices of the IUCr Commission on Journals.       #
#                                                                            #
# Full details of the Crystallographic Information File format               #
# are given in the paper "The Crystallographic Information File (CIF):       #
# a New Standard Archive File for Crystallography" by S. R. Hall, F. H.      #
# Allen and I. D. Brown [Acta Cryst. (1991), A47, 655-685].                  #
#                                                                            #
# The current version of the core CIF dictionary is obtainable from          #
# ftp://ftp.iucr.org/pub/cif_core.dic.                                       #
#                                                                            #
# Software is freely available for graphical display of the structure(s)     #
# in this CIF. For information consult the CIF software page                 #
# http://www.iucr.org/resources/cif/software.                                #
#                                                                            #
# This file may be used for bona fide research purposes within the           #
# scientific community so long as proper attribution is given to the journal # 
# article from which it was obtained.                                        #
#                                                                            #
##############################################################################
data_I
_audit_creation_method
;
Olex2 1.2
(compiled 2013.12.10 svn.r2853 for OlexSys, GUI svn.r4736)
;
_journal_date_recd_electronic     2014-01-18
_journal_date_accepted     2014-01-22
_journal_name_full     'Acta Crystallographica, Section E'
_journal_year     2014
_journal_volume     70
_journal_issue      2
_journal_page_first     o216
_journal_page_last     o216
_journal_paper_category     QO
_journal_paper_doi     10.1107/S1600536814001627
_journal_coeditor_code     ZL2574
_publ_contact_author_name     'Joseph S Merola'
_publ_contact_author_address
;
Department of Chemistry 0212
Virginia Tech
Blacksburg, VA 24061
USA
;
_publ_contact_author_email     'jmerola@vt.edu'
_publ_contact_author_fax     '+1 540-231-3255'
_publ_contact_author_phone     '+1 540-231-4510'
_publ_section_title
;
<i>N</i>^1^,<i>N</i>^2^-Dimethylethane-1,2-diaminium dichloride
;
loop_
    _publ_author_name
    _publ_author_footnote
    _publ_author_address
    'Merola, Joseph S.' .
;
Department of Chemistry 0212
Virginia Tech
Blacksburg, VA 24061
USA
;
_database_code_depnum_ccdc_archive     'CCDC 982975'
_chemical_name_systematic
;
<i>N</i>^1^,<i>N</i>^2^-Dimethylethane-1,2-diaminium dichloride
;
_chemical_name_common     ?
_chemical_formula_moiety     'C4 H14 N2 2+, 2(Cl -)'
_chemical_formula_sum     'C4 H14 Cl2 N2'
_chemical_formula_iupac     'C4 H14 N2 2+, 2Cl -'
_chemical_formula_weight     161.07
_chemical_melting_point     ?
_space_group_crystal_system     monoclinic
_space_group_name_H-M_alt     'C 2/m'
_space_group_name_Hall     '-C 2y'
loop_
    _space_group_symop_id
    _space_group_symop_operation_xyz
    1 'x, y, z'
    2 '-x, y, -z'
    3 'x+1/2, y+1/2, z'
    4 '-x+1/2, y+1/2, -z'
    5 '-x, -y, -z'
    6 'x, -y, z'
    7 '-x+1/2, -y+1/2, -z'
    8 'x+1/2, -y+1/2, z'
_cell_length_a     18.108(2)
_cell_length_b     5.1040(10)
_cell_length_c     5.0800(10)
_cell_angle_alpha     90.00
_cell_angle_beta     105.09(3)
_cell_angle_gamma     90.00
_cell_volume     453.32(14)
_cell_formula_units_Z     2
_cell_measurement_reflns_used     35
_cell_measurement_theta_min     2.2
_cell_measurement_theta_max     20
_cell_measurement_temperature     293(2)
_exptl_crystal_description     irregular
_exptl_crystal_colour     'clear colourless'
_exptl_crystal_size_max     0.4
_exptl_crystal_size_mid     0.2
_exptl_crystal_size_min     0.2
_exptl_crystal_density_diffrn     1.180
_exptl_crystal_density_meas     ?
_exptl_crystal_density_method     'not measured'
_exptl_crystal_F_000     172
_exptl_absorpt_coefficient_mu     0.640
_exptl_absorpt_correction_type     none
_exptl_absorpt_process_details     ?
_exptl_absorpt_correction_T_min     ?
_exptl_absorpt_correction_T_max     ?
_exptl_special_details     ?
_diffrn_ambient_temperature     293(2)
_diffrn_radiation_type     MoK\a
_diffrn_radiation_wavelength     0.71073
_diffrn_radiation_monochromator     graphite
_diffrn_measurement_device_type     'Siemens P4'
_diffrn_measurement_method     'omega scans'
_diffrn_detector_area_resol_mean     ?
_diffrn_reflns_number     590
_diffrn_reflns_av_R_equivalents     0.0223
_diffrn_reflns_theta_min     2.33
_diffrn_reflns_theta_max     24.95
_diffrn_reflns_theta_full     24.95
_diffrn_measured_fraction_theta_max     0.998
_diffrn_measured_fraction_theta_full     0.998
_diffrn_reflns_limit_h_min     -1
_diffrn_reflns_limit_h_max     21
_diffrn_reflns_limit_k_min     -1
_diffrn_reflns_limit_k_max     6
_diffrn_reflns_limit_l_min     -6
_diffrn_reflns_limit_l_max     5
_diffrn_standards_number     3
_diffrn_standards_interval_count     300
_diffrn_standards_interval_time     ?
_diffrn_standards_decay_%     0.010(10)
loop_
    _refln_index_h
    _refln_index_k
    _refln_index_l
    _refln_F_squared_meas
    -1 -1 -1 615.74
    -1 -1 0 110.58
    -1 -1 1 10545.68
    -1 -1 2 760.99
    -1 -1 3 782.1
    -1 -1 4 20.61
    -1 -1 5 126.79
    -1 0 5 -0.56
    -1 0 4 2.67
    -1 0 3 4.37
    -1 0 2 3.27
    -1 1 -1 629.27
    -1 1 0 114.33
    -1 1 1 9941.28
    -1 1 2 717.94
    -1 1 3 739.14
    -1 1 4 18.45
    -1 1 5 125.07
    -1 2 5 1.75
    -1 2 4 -0.98
    -1 2 3 4.98
    -1 2 2 5.69
    -1 2 1 2.21
    -1 2 -1 0.77
    -1 3 -1 141.36
    -1 3 0 83.54
    -1 3 1 2366.76
    -1 3 2 392.81
    -1 3 3 341.14
    -1 3 4 11.51
    -1 3 5 72.94
    -1 4 4 -1.74
    -1 4 3 0.6
    -1 4 2 1.53
    -1 4 1 0.31
    -1 4 0 14.09
    -1 4 -1 0.38
    -1 5 -1 40.13
    -1 5 0 28.32
    -1 5 1 540.1
    -1 5 2 87.46
    -1 5 3 102.95
    -1 6 0 4.52
    -1 5 -3 7.17
    -1 5 -2 198.15
    -1 4 -2 1.58
    -1 4 -3 0.62
    -1 4 -4 3.98
    -1 3 -4 296.09
    -1 3 -3 -0.03
    -1 3 -2 644.86
    -1 2 -2 1
    -1 2 -3 -0.8
    -1 2 -4 -2.64
    -1 2 -5 -0.9
    -1 1 -5 2.11
    -1 1 -4 465.69
    -1 1 -3 6.15
    -1 1 -2 1761.6
    -1 0 -2 0.62
    -1 0 -3 -0.98
    -1 0 -5 2.48
    -1 -1 -5 1.65
    -1 -1 -4 484.15
    -1 -1 -3 6.18
    -1 -1 -2 1700.32
    0 6 0 409.57
    0 5 0 -0.79
    0 5 1 0.96
    0 5 2 0.82
    0 5 3 2.66
    0 4 4 32.22
    0 4 3 116.77
    0 4 2 254.9
    0 4 1 22.51
    0 4 0 1768.62
    0 4 -1 20.72
    0 3 -1 24.49
    0 3 0 0.89
    0 3 1 2.43
    0 3 2 2.25
    0 3 3 2.78
    0 3 4 -0.91
    0 3 5 -1.74
    0 2 5 135.71
    0 2 4 102.96
    0 2 3 325.64
    0 2 2 807.13
    0 2 1 228.14
    0 2 0 8428.84
    0 2 -1 252.85
    0 1 -1 37.81
    0 1 0 6.64
    0 1 1 3.8
    0 1 2 0.7
    0 1 3 0.55
    0 1 4 2.01
    0 1 5 2.88
    0 0 5 164.34
    0 0 4 142.26
    0 0 3 560.92
    0 0 2 1746.61
    0 0 1 705.2
    0 0 -1 715.52
    0 -1 -1 4.51
    0 -1 0 5.24
    0 -1 1 46.01
    0 -1 2 1.57
    0 -1 3 -0.19
    0 -1 4 2.11
    0 -1 5 -0.69
    0 -1 -5 0.33
    0 -1 -4 -1.89
    0 -1 -3 -0.03
    0 -1 -2 -1.19
    0 0 -2 1768.13
    0 0 -3 577.87
    0 0 -4 152.87
    0 0 -5 169.71
    0 1 -5 1.16
    0 1 -4 2.99
    0 1 -3 1.85
    0 1 -2 1.85
    0 2 -2 871.14
    0 2 -3 338.6
    0 2 -4 104.55
    0 2 -5 130.55
    0 3 -5 1.33
    0 3 -4 1.7
    0 3 -3 1.11
    0 3 -2 5.61
    0 4 -2 301.06
    0 4 -3 124.27
    0 4 -4 38.44
    0 5 -3 1.78
    0 5 -2 0.82
    1 -1 -1 10405.17
    1 -1 0 117.71
    1 -1 1 626.37
    1 -1 2 1708.66
    1 -1 3 5.56
    1 -1 4 472.67
    1 -1 5 1.91
    1 0 5 0.62
    1 0 4 1.49
    1 0 3 -0.36
    1 0 2 -0.73
    1 0 1 0.7
    1 0 -1 0.17
    1 1 -1 10199.17
    1 1 0 117.98
    1 1 1 606.95
    1 1 2 1675.05
    1 1 3 5.43
    1 1 4 453.45
    1 1 5 1.1
    1 2 5 1.09
    1 2 4 1.11
    1 2 3 -1.19
    1 2 2 1.09
    1 2 1 -0.29
    1 2 0 6.99
    1 2 -1 3.95
    1 3 -1 2433.72
    1 3 0 83.99
    1 3 1 139.96
    1 3 2 640.61
    1 3 3 2.23
    1 3 4 293.79
    1 4 4 -1.45
    1 4 3 -3.3
    1 4 2 1.77
    1 4 1 2.44
    1 4 -1 1.5
    1 5 -1 543.68
    1 5 0 31.25
    1 5 1 34.57
    1 5 2 203.08
    1 5 3 0.51
    1 5 -3 112.05
    1 5 -2 96.1
    1 4 -2 12.01
    1 4 -3 3.53
    1 4 -4 -0.42
    1 3 -5 69.51
    1 3 -4 11.72
    1 3 -3 379.93
    1 3 -2 447.23
    1 2 -2 16.1
    1 2 -4 -2.43
    1 2 -5 4.04
    1 1 -5 115.58
    1 1 -4 17.05
    1 1 -3 797.11
    1 1 -2 772.67
    1 0 -2 3.51
    1 0 -3 1.72
    1 0 -4 -1.21
    1 0 -5 -0.92
    1 -1 -5 121.84
    1 -1 -4 22.68
    1 -1 -3 756.82
    1 -1 -2 738.03
    2 6 0 19.16
    2 5 0 2.56
    2 5 1 4.03
    2 5 2 0.42
    2 5 3 -1.11
    2 4 4 3.5
    2 4 3 199.52
    2 4 2 136.98
    2 4 1 410.5
    2 4 0 57.1
    2 4 -1 172.56
    2 3 -1 10.58
    2 3 2 0.31
    2 3 3 1.19
    2 2 5 1.32
    2 2 4 5.59
    2 2 3 471.05
    2 2 2 353.74
    2 2 1 1252.83
    2 2 0 238.03
    2 2 -1 271.08
    2 1 -1 14.49
    2 1 0 0.24
    2 1 1 -6.28
    2 1 2 -0.77
    2 1 3 -0.84
    2 1 4 1.76
    2 1 5 -0.07
    2 0 5 6.3
    2 0 4 15.31
    2 0 3 714.69
    2 0 2 449.14
    2 0 1 2394.19
    2 0 0 848.8
    2 0 -1 40.07
    2 -1 -1 24.73
    2 -1 0 2.17
    2 -1 1 -0.35
    2 -1 2 -0.99
    2 -1 3 -1.5
    2 -1 4 -0.53
    2 -1 5 0.75
    2 -1 -5 0.89
    2 -1 -4 1.94
    2 -1 -3 10.02
    2 -1 -2 7.61
    2 0 -2 1003.29
    2 0 -3 599.92
    2 0 -4 166.69
    2 0 -5 17.11
    2 1 -5 0.71
    2 1 -4 0.78
    2 1 -3 10.72
    2 1 -2 4.08
    2 2 -2 928.38
    2 2 -3 576.4
    2 2 -4 130.28
    2 2 -5 11.29
    2 3 -5 4.15
    2 3 -4 4
    2 3 -3 7.53
    2 3 -2 2.6
    2 4 -2 218.76
    2 4 -3 233.83
    2 4 -4 53.84
    2 5 -3 2.48
    2 5 -2 1.55
    3 -1 -1 2948.14
    3 -1 0 321.28
    3 -1 1 2489.94
    3 -1 2 200.14
    3 -1 3 33.87
    3 -1 4 221.72
    3 -1 5 65.55
    3 0 5 1.41
    3 0 4 1.51
    3 0 3 -0.57
    3 0 2 -0.32
    3 0 1 -0.64
    3 0 0 0.12
    3 0 -1 1.19
    3 1 -1 3014.06
    3 1 0 328.91
    3 1 1 2725.23
    3 1 2 197.16
    3 1 3 31.5
    3 1 4 228.18
    3 1 5 67.94
    3 2 5 0.51
    3 2 4 2.04
    3 2 3 0.04
    3 2 2 -1.58
    3 2 1 1.28
    3 2 0 -0.84
    3 2 -1 -0.87
    3 3 -1 849.65
    3 3 0 196.15
    3 3 1 1021.11
    3 3 2 56.57
    3 3 3 24.45
    3 3 4 145.51
    3 4 4 3.34
    3 4 3 2.46
    3 4 2 -0.83
    3 4 1 -0.88
    3 4 -1 -0.3
    3 5 -1 252.91
    3 5 0 73.93
    3 5 1 290.61
    3 5 2 20.83
    3 6 0 3.1
    3 5 -3 15.14
    3 5 -2 73.97
    3 4 -2 5.45
    3 4 -3 2.15
    3 4 -4 3.53
    3 3 -5 -1.2
    3 3 -4 159.35
    3 3 -3 19.44
    3 3 -2 143.44
    3 2 -2 8.25
    3 2 -3 4.85
    3 2 -4 6.23
    3 2 -5 -2.2
    3 1 -5 0.04
    3 1 -4 269.87
    3 1 -3 119.8
    3 1 -2 424.73
    3 0 -2 8.57
    3 0 -3 9.22
    3 0 -4 8.05
    3 0 -5 -0.32
    3 -1 -5 -0.31
    3 -1 -4 265.36
    3 -1 -3 131.23
    3 -1 -2 416.25
    4 5 -1 -1.86
    4 5 0 1.63
    4 5 1 -1.62
    4 5 2 0.53
    4 4 3 360.91
    4 4 2 24.55
    4 4 1 69.57
    4 4 0 735.94
    4 4 -1 25.02
    4 3 -1 -0.43
    4 3 0 -2.84
    4 3 1 -1.29
    4 3 2 1.59
    4 3 3 -1.37
    4 3 4 -2.77
    4 2 5 47.61
    4 2 4 79.47
    4 2 3 1020.37
    4 2 2 32.01
    4 2 1 236.12
    4 2 0 2801.24
    4 2 -1 176.89
    4 1 -1 -1.71
    4 1 0 0.49
    4 1 1 0.6
    4 1 2 -1.25
    4 1 3 -0.8
    4 1 4 2.3
    4 1 5 -0.55
    4 0 5 63.42
    4 0 4 89.86
    4 0 3 1464.15
    4 0 2 9.82
    4 0 1 473.75
    4 0 0 5334.07
    4 0 -1 637.21
    4 -1 -1 -5.85
    4 -1 0 0.69
    4 -1 1 -1.49
    4 -1 2 -1.28
    4 -1 3 -0.41
    4 -1 4 -0.65
    4 -1 5 1.12
    4 -1 -5 5.91
    4 -1 -4 3.92
    4 -1 -3 4.41
    4 -1 -2 0.46
    4 0 -2 2586.02
    4 0 -3 215.36
    4 0 -4 603.87
    4 0 -5 39.15
    4 0 -6 11.94
    4 1 -4 3.02
    4 1 -3 3.47
    4 1 -2 0.87
    4 2 -2 1625.03
    4 2 -3 48.05
    4 2 -4 427.82
    4 2 -5 28.3
    4 3 -5 6.12
    4 3 -3 5.2
    4 3 -2 1.21
    4 4 -2 581.6
    4 4 -3 25.83
    4 4 -4 160.73
    4 5 -3 -0.28
    4 5 -2 -1.09
    5 -1 -1 2453.16
    5 -1 0 2337.31
    5 -1 1 65.48
    5 -1 2 3194.25
    5 -1 3 30.83
    5 -1 4 103.62
    5 -1 5 22.12
    5 0 5 2.77
    5 0 3 -0.45
    5 0 2 -0.55
    5 0 1 0.48
    5 0 0 -2.96
    5 0 -1 0.13
    5 1 -1 2240.96
    5 1 0 2625.37
    5 1 1 66.72
    5 1 2 3434.11
    5 1 3 29.33
    5 1 4 101.82
    5 1 5 21.61
    5 2 4 3.09
    5 2 3 -2.67
    5 2 2 -1.48
    5 2 1 -1.2
    5 2 0 0.85
    5 2 -1 -2.51
    5 3 -1 671.82
    5 3 0 727.43
    5 3 1 -0.56
    5 3 2 1030.05
    5 3 3 14.12
    5 3 4 53.79
    5 4 3 -2.21
    5 4 2 -1.35
    5 4 1 -0.71
    5 4 0 -0.59
    5 4 -1 -0.79
    5 5 -1 177.52
    5 5 0 192.6
    5 5 1 -0.83
    5 5 2 312.43
    5 5 -3 103.64
    5 5 -2 143.68
    5 4 -2 -0.6
    5 4 -3 1.8
    5 4 -4 -2.17
    5 3 -5 212.59
    5 3 -4 1.06
    5 3 -3 387.97
    5 3 -2 529.44
    5 2 -2 1.14
    5 2 -3 1.42
    5 2 -4 4.08
    5 2 -5 1.09
    5 1 -5 377.67
    5 1 -4 9.92
    5 1 -3 634.57
    5 1 -2 1391.31
    5 0 -2 -1.8
    5 0 -3 2.68
    5 0 -4 7.14
    5 0 -5 2.38
    5 0 -6 2.03
    5 -1 -5 389.98
    5 -1 -4 4.75
    5 -1 -3 604.32
    5 -1 -2 1440.22
    6 5 -1 3.52
    6 5 0 -0.37
    6 5 1 4.01
    6 5 2 -0.63
    6 4 3 9.34
    6 4 2 28.57
    6 4 1 393.65
    6 4 0 72.17
    6 4 -1 474.82
    6 3 -1 -0.89
    6 3 0 2.16
    6 3 1 0.67
    6 3 2 2.14
    6 3 3 -2.86
    6 3 4 0.53
    6 2 4 68.87
    6 2 3 29.3
    6 2 2 41.18
    6 2 1 1370.28
    6 2 0 205.95
    6 2 -1 1415.79
    6 1 -1 -0.97
    6 1 0 -0.46
    6 1 1 -0.04
    6 1 2 -0.77
    6 1 3 1.25
    6 1 4 -0.36
    6 1 5 -0.21
    6 0 5 2.79
    6 0 4 87.12
    6 0 3 57.44
    6 0 2 3.33
    6 0 1 3972.13
    6 0 0 142.02
    6 0 -1 3033.74
    6 -1 -1 -2.48
    6 -1 0 -0.44
    6 -1 1 -0.15
    6 -1 2 0.03
    6 -1 3 1.51
    6 -1 4 -1.68
    6 -1 5 -2.3
    6 -1 -5 8.85
    6 -1 -4 4.1
    6 -1 -3 1.4
    6 -1 -2 -2.98
    6 0 -2 238.16
    6 0 -3 1305.97
    6 0 -4 26.89
    6 0 -5 6.85
    6 0 -6 124.5
    6 1 -5 9.83
    6 1 -4 2.96
    6 1 -3 1.84
    6 1 -2 0.89
    6 2 -2 112.41
    6 2 -3 831.73
    6 2 -4 20.97
    6 2 -5 9.14
    6 3 -5 1.85
    6 3 -4 -0.83
    6 3 -3 3
    6 3 -2 1.02
    6 4 -2 19.65
    6 4 -3 324.22
    6 4 -4 8.53
    6 5 -3 2.39
    6 5 -2 -0.33
    7 -1 -1 332.43
    7 -1 0 125.03
    7 -1 1 271.79
    7 -1 2 35.01
    7 -1 3 102.51
    7 -1 4 54.87
    7 0 5 -1.55
    7 0 4 0.31
    7 0 3 1.08
    7 0 2 -0.41
    7 0 1 0.36
    7 0 0 -1.81
    7 0 -1 1.85
    7 1 -1 334.31
    7 1 0 130.67
    7 1 1 280
    7 1 2 36.79
    7 1 3 103.37
    7 1 4 59.19
    7 2 4 -4.31
    7 2 3 -0.44
    7 2 2 -2.25
    7 2 1 1.66
    7 2 0 -1.68
    7 2 -1 0.21
    7 3 -1 382.67
    7 3 0 60.33
    7 3 1 309.2
    7 3 2 20.25
    7 3 3 63.26
    7 3 4 35.03
    7 4 3 1.99
    7 4 2 1.29
    7 4 1 3.07
    7 4 0 0.66
    7 4 -1 -2.7
    7 5 -1 115.98
    7 5 0 16.42
    7 5 1 96.45
    7 5 2 9.17
    7 5 -3 28.39
    7 5 -2 88.69
    7 4 -2 1.56
    7 4 -3 3.74
    7 4 -4 2.22
    7 3 -5 36.85
    7 3 -4 270.3
    7 3 -3 55.85
    7 3 -2 265.5
    7 2 -2 -2.02
    7 2 -3 1.12
    7 2 -4 -1.98
    7 2 -5 0.51
    7 1 -5 52.91
    7 1 -4 465.75
    7 1 -3 99.42
    7 1 -2 627.21
    7 0 -3 -1.22
    7 0 -4 0.82
    7 0 -5 -1.75
    7 0 -6 3.44
    7 -1 -5 58.55
    7 -1 -4 474.07
    7 -1 -3 98.43
    7 -1 -2 635.68
    8 5 -1 1.13
    8 5 0 -0.97
    8 5 1 -1.22
    8 4 3 95.34
    8 4 2 9.24
    8 4 1 151.66
    8 4 0 258.74
    8 4 -1 158.11
    8 3 -1 -1.61
    8 3 0 2.5
    8 3 1 -0.1
    8 3 2 0.69
    8 3 3 2.76
    8 3 4 -2.92
    8 2 4 3.23
    8 2 3 209.2
    8 2 2 16.11
    8 2 1 375.92
    8 2 0 701.64
    8 2 -1 617.98
    8 1 -1 -1.04
    8 1 0 0.3
    8 1 1 0.22
    8 1 2 -1.05
    8 1 3 -0.64
    8 0 4 0.51
    8 0 3 311.37
    8 0 2 9.44
    8 0 1 701.64
    8 0 0 985.23
    8 0 -1 2119.69
    8 -1 -1 1.08
    8 -1 0 0.45
    8 -1 1 0.22
    8 -1 2 -2.98
    8 -1 3 -1.4
    8 -1 4 3.68
    8 -1 -5 2.87
    8 -1 -4 2.53
    8 -1 -3 0.96
    8 -1 -2 0.95
    8 0 -2 337.36
    8 0 -3 2.69
    8 0 -4 275.92
    8 0 -5 99.71
    8 1 -5 -1.6
    8 1 -4 1.98
    8 1 -3 0.95
    8 1 -2 0.49
    8 2 -2 316.04
    8 2 -3 1.71
    8 2 -4 189.75
    8 2 -5 72.36
    8 3 -5 -0.57
    8 3 -4 -0.73
    8 3 -3 0.15
    8 3 -2 2.81
    8 4 -2 180.97
    8 4 -3 2.86
    8 4 -4 80.88
    8 5 -3 -0.15
    8 5 -2 -0.35
    9 -1 -1 973.57
    9 -1 0 969.24
    9 -1 1 144.62
    9 -1 2 548.36
    9 -1 3 57.65
    9 -1 4 9.6
    9 0 4 0.77
    9 0 3 -0.27
    9 0 2 -0.53
    9 0 1 1.64
    9 0 0 -7.7
    9 0 -1 -1.62
    9 1 -1 943.5
    9 1 0 945.31
    9 1 1 149.96
    9 1 2 563.24
    9 1 3 55.95
    9 1 4 5.05
    9 2 4 -0.33
    9 2 3 0.31
    9 2 2 -0.36
    9 2 1 -2.04
    9 2 0 -1.35
    9 2 -1 1.65
    9 3 -1 214.53
    9 3 0 444.44
    9 3 1 36.7
    9 3 2 260.32
    9 3 3 32.67
    9 4 2 0.28
    9 4 1 -1.13
    9 4 0 -1.93
    9 4 -1 1.26
    9 5 -1 79.02
    9 5 0 123.17
    9 5 1 12.49
    9 5 -2 280.74
    9 4 -2 -2.93
    9 4 -3 2.67
    9 4 -4 1.67
    9 3 -5 65.15
    9 3 -4 53.36
    9 3 -3 49.15
    9 3 -2 982.56
    9 2 -2 -0.47
    9 2 -3 0.64
    9 2 -4 0.39
    9 2 -5 -0.46
    9 1 -5 115.38
    9 1 -4 102.52
    9 1 -3 95.51
    9 1 -2 2634.05
    9 0 -2 -1.09
    9 0 -3 -3.03
    9 0 -4 -3.69
    9 -1 -5 114.46
    9 -1 -4 112.05
    9 -1 -3 89.36
    9 -1 -2 2678.22
    10 5 -1 -0.31
    10 5 0 0.67
    10 5 1 2.38
    10 4 2 104.88
    10 4 1 93.78
    10 4 0 170.51
    10 4 -1 146.02
    10 3 -1 0.04
    10 3 0 0.3
    10 3 1 0.75
    10 3 2 1.02
    10 3 3 2.74
    10 2 4 73.73
    10 2 3 9.16
    10 2 2 257.81
    10 2 1 298.28
    10 2 0 491.03
    10 2 -1 349.15
    10 1 -1 -2.18
    10 1 0 -1.5
    10 1 1 0.4
    10 1 2 -2.23
    10 1 3 0.27
    10 1 4 1.04
    10 0 4 100.88
    10 0 3 2.84
    10 0 2 369
    10 0 1 544.68
    10 0 0 818.37
    10 0 -1 383.8
    10 -1 -1 1.24
    10 -1 0 -1.15
    10 -1 1 -1.14
    10 -1 2 -0.31
    10 -1 3 -1.42
    10 -1 4 -1
    10 -1 -5 1.35
    10 -1 -4 0.87
    10 -1 -3 -2.38
    10 -1 -2 -0.12
    10 0 -2 338
    10 0 -3 1768.6
    10 0 -4 2.18
    10 0 -5 139.86
    10 1 -5 1.47
    10 1 -4 1.09
    10 1 -3 2.82
    10 1 -2 -2.61
    10 2 -2 86.92
    10 2 -3 1292.71
    10 2 -5 110.1
    10 3 -5 2.52
    10 3 -4 0.19
    10 3 -3 -0.83
    10 3 -2 -4.11
    10 4 -2 15.45
    10 4 -3 503.56
    10 4 -4 2.48
    10 5 -2 4.55
    11 -1 -1 1029.39
    11 -1 0 47.55
    11 -1 1 535.09
    11 -1 2 -2.89
    11 -1 3 48.3
    11 -1 4 4.48
    11 0 4 -0.43
    11 0 3 -3.16
    11 0 2 -1.1
    11 0 1 0.44
    11 0 0 -6.81
    11 0 -1 1.63
    11 1 -1 1002.63
    11 1 0 52.55
    11 1 1 538.11
    11 1 2 0.22
    11 1 3 49.63
    11 1 4 6.66
    11 2 3 0.82
    11 2 2 2.04
    11 2 1 0.04
    11 2 0 -0.21
    11 2 -1 -3.72
    11 3 -1 483.68
    11 3 0 7.45
    11 3 1 264.17
    11 3 2 -1.18
    11 3 3 15.14
    11 4 2 0.58
    11 4 1 -1.85
    11 4 0 -0.44
    11 4 -1 3.22
    11 5 -1 171.94
    11 5 0 2.53
    11 5 -2 7
    11 4 -2 -0.89
    11 4 -3 2.33
    11 4 -4 -0.05
    11 3 -4 286.72
    11 3 -3 1.22
    11 3 -2 3.82
    11 2 -2 0.42
    11 2 -3 -2.2
    11 2 -4 1.17
    11 2 -5 -3.59
    11 1 -5 38.95
    11 1 -4 490.05
    11 1 -3 -0.75
    11 1 -2 0.24
    11 0 -2 0.08
    11 0 -3 -1.55
    11 0 -4 1.09
    11 0 -5 -1.07
    11 -1 -5 38.87
    11 -1 -4 491.08
    11 -1 -3 0.92
    11 -1 -2 0.22
    12 5 -1 -0.14
    12 4 2 3.91
    12 4 1 14.32
    12 4 0 98.63
    12 4 -1 52.11
    12 3 -1 1.05
    12 3 0 0.14
    12 3 1 -0.17
    12 3 2 2.06
    12 3 3 2.07
    12 2 3 48.34
    12 2 2 16.5
    12 2 1 17.23
    12 2 0 222.92
    12 2 -1 119.29
    12 1 -1 -0.42
    12 1 0 1.78
    12 1 1 -0.98
    12 1 2 0.31
    12 1 3 0.68
    12 0 3 51.99
    12 0 2 15.05
    12 0 1 2.12
    12 0 0 334.26
    12 0 -1 164.2
    12 -1 -1 -1.68
    12 -1 0 -1.77
    12 -1 1 1.09
    12 -1 2 -1.34
    12 -1 3 0.26
    12 -1 -5 -6.27
    12 -1 -4 4.55
    12 -1 -3 0.01
    12 -1 -2 -1.15
    12 0 -2 634.72
    12 0 -3 185.79
    12 0 -4 47.05
    12 0 -5 37.18
    12 1 -5 -3.61
    12 1 -4 2.17
    12 1 -3 0.46
    12 1 -2 -0.36
    12 2 -2 484.37
    12 2 -3 141.93
    12 2 -4 25.11
    12 2 -5 33.27
    12 3 -4 1.71
    12 3 -3 -0.78
    12 3 -2 -0.24
    12 4 -2 215.1
    12 4 -3 60.27
    13 -1 -1 12.47
    13 -1 0 40.13
    13 -1 1 444.52
    13 -1 2 142.99
    13 -1 3 30.41
    13 0 3 0.05
    13 0 2 -2.86
    13 0 1 0.62
    13 0 0 -3.58
    13 0 -1 -2
    13 1 -1 8.85
    13 1 0 68.8
    13 1 1 448.49
    13 1 2 148.85
    13 1 3 40.14
    13 2 3 -2.57
    13 2 2 2.88
    13 2 1 0.66
    13 2 0 -3.71
    13 2 -1 1.49
    13 3 -1 4.92
    13 3 0 54.65
    13 3 1 186.95
    13 3 2 112.45
    13 4 1 -1.95
    13 4 0 -6.28
    13 4 -1 -3.74
    13 4 -2 3.72
    13 4 -3 0.99
    13 3 -4 195.19
    13 3 -3 67.18
    13 3 -2 222.59
    13 2 -2 2.62
    13 2 -3 0.23
    13 2 -4 2.14
    13 2 -5 2.06
    13 1 -5 23.3
    13 1 -4 276.23
    13 1 -3 115.93
    13 1 -2 498.11
    13 0 -2 -2.7
    13 0 -3 1.67
    13 0 -4 -1.85
    13 0 -5 0.81
    13 -1 -5 24.65
    13 -1 -4 286.78
    13 -1 -3 118.91
    13 -1 -2 470.67
    14 4 1 56.09
    14 4 0 235.01
    14 4 -1 12.66
    14 3 -1 -1.61
    14 3 0 0.04
    14 3 1 -0.08
    14 3 2 -3.3
    14 2 2 56.02
    14 2 1 153.33
    14 2 0 682.9
    14 2 -1 39.49
    14 1 -1 0.29
    14 1 0 1.24
    14 1 1 -1.75
    14 1 2 0.58
    14 1 3 -0.21
    14 0 3 0.01
    14 0 2 91.83
    14 0 1 224.4
    14 0 0 1273.04
    14 0 -1 53.87
    14 -1 -1 -1.04
    14 -1 0 -0.38
    14 -1 1 -1.25
    14 -1 2 -3.31
    14 -1 3 -6.14
    14 -1 -5 2.29
    14 -1 -4 1.28
    14 -1 -3 3.15
    14 -1 -2 0.8
    14 0 -2 93.65
    14 0 -3 391.25
    14 0 -4 -0.34
    14 0 -5 178.13
    14 1 -5 -0.04
    14 1 -4 -4.76
    14 1 -3 -1.35
    14 1 -2 -1.34
    14 2 -2 66.26
    14 2 -3 285.33
    14 2 -4 1.54
    14 2 -5 117.94
    14 3 -4 -3.5
    14 3 -3 1.59
    14 3 -2 2.09
    14 4 -2 17.77
    14 4 -3 118.38
    15 -1 -1 843.7
    15 -1 0 108.76
    15 -1 1 50.86
    15 -1 2 39.22
    15 0 3 -0.23
    15 0 2 2.31
    15 0 1 -0.18
    15 0 0 -2.78
    15 0 -1 -0.96
    15 1 -1 841.84
    15 1 0 114.57
    15 1 1 47.81
    15 1 2 39.12
    15 2 2 -1.31
    15 2 1 1.81
    15 2 0 2.28
    15 2 -1 -1.37
    15 3 -1 426.26
    15 3 0 25.73
    15 3 1 22.58
    15 4 0 -1.78
    15 4 -1 1.13
    15 4 -2 -0.82
    15 3 -4 51.02
    15 3 -3 111.17
    15 3 -2 1.4
    15 2 -2 2.18
    15 2 -3 -5.29
    15 2 -4 1.92
    15 1 -5 39.23
    15 1 -4 93.43
    15 1 -3 171.18
    15 1 -2 8.94
    15 0 -2 -1.41
    15 0 -3 -0.57
    15 0 -4 -0.69
    15 0 -5 4.07
    15 -1 -5 33.12
    15 -1 -4 100.29
    15 -1 -3 170.9
    15 -1 -2 5.32
    16 4 -1 1.29
    16 3 -1 2.37
    16 3 0 -2.08
    16 3 1 -0.46
    16 2 2 -0.37
    16 2 1 66.9
    16 2 0 0.32
    16 2 -1 -0.73
    16 1 -1 -3.63
    16 1 0 -3.07
    16 1 1 0.57
    16 1 2 -0.44
    16 0 2 0.77
    16 0 1 76.97
    16 0 0 3.07
    16 0 -1 0.28
    16 -1 -1 1.24
    16 -1 0 3.68
    16 -1 1 1.5
    16 -1 2 -3
    16 -1 -4 2.65
    16 -1 -3 -5.04
    16 -1 -2 1.81
    16 0 -2 272.06
    16 0 -3 17.88
    16 0 -4 112.84
    16 0 -5 4.47
    16 1 -4 -1.87
    16 1 -3 -0.95
    16 1 -2 -0.07
    16 2 -2 231.41
    16 2 -3 18.25
    16 2 -4 88.72
    16 3 -3 0.39
    16 3 -2 -0.04
    17 -1 -1 48.24
    17 -1 0 70.68
    17 -1 1 35.4
    17 -1 2 18.9
    17 0 2 -3.35
    17 0 1 -2.85
    17 0 0 -1.17
    17 0 -1 -1.6
    17 1 -1 56.67
    17 1 0 69.93
    17 1 1 30.8
    17 1 2 20.71
    17 2 1 -2.46
    17 2 0 0.56
    17 2 -1 2.43
    17 3 -1 27.11
    17 3 0 38.44
    17 3 -3 2.82
    17 3 -2 32.89
    17 2 -2 0.86
    17 2 -3 -1.27
    17 2 -4 -5.59
    17 1 -4 47.85
    17 1 -3 3.29
    17 1 -2 68.21
    17 0 -2 -1.7
    17 0 -3 -0.28
    17 0 -4 -5.12
    17 -1 -4 47.54
    17 -1 -3 -0.12
    17 -1 -2 62.06
    18 3 -1 2.08
    18 3 0 -0.68
    18 2 1 -2.01
    18 2 0 99.57
    18 2 -1 12.38
    18 1 -1 -1.93
    18 1 0 2.44
    18 1 1 0.01
    18 0 1 2.66
    18 0 0 148.15
    18 0 -1 15.19
    18 -1 -1 -0.19
    18 -1 0 1.51
    18 -1 1 1.33
    18 -1 -4 0.66
    18 -1 -3 -2.01
    18 -1 -2 -2.28
    18 0 -2 117.82
    18 0 -3 109.37
    18 0 -4 49.58
    18 1 -4 -1.61
    18 1 -3 0.14
    18 1 -2 -1.37
    18 2 -2 91.12
    18 2 -3 71.21
    18 3 -2 -1.97
    19 -1 -1 156.45
    19 -1 0 18.35
    19 -1 1 9.95
    19 0 1 -1.5
    19 0 0 -3.92
    19 0 -1 -0.2
    19 1 -1 149.96
    19 1 0 12.89
    19 1 1 8.69
    19 2 0 1.69
    19 2 -1 1.41
    19 2 -2 -0.23
    19 2 -3 -4.8
    19 1 -3 71.83
    19 1 -2 4.51
    19 0 -2 2.99
    19 0 -3 -0.86
    19 0 -4 2.49
    19 -1 -3 71.3
    19 -1 -2 5.71
    20 2 -1 37.32
    20 1 -1 3.3
    20 1 0 0.49
    20 0 0 12.58
    20 0 -1 43.02
    20 -1 -1 1.77
    20 -1 0 5.8
    20 -1 -3 -4.11
    20 -1 -2 -3.73
    20 0 -2 74.67
    20 0 -3 52.33
    20 1 -3 1.78
    20 1 -2 -0.37
    20 2 -2 64.01
    21 -1 -1 1.64
    21 0 -1 -1.21
    21 1 -1 0.4
    21 1 -2 39.76
    21 0 -2 -2.76
    21 -1 -2 32.41
_refine_special_details
;
Refinement of <i>F</i>^2^ against ALL reflections. The weighted <i>R</i>-factor
<i>wR</i> and goodness of fit <i>S</i> are based on <i>F</i>^2^, conventional
<i>R</i>-factors <i>R</i> are based on <i>F</i>, with <i>F</i> set to zero for
negative <i>F</i>^2^. The threshold expression of <i>F</i>^2^ >
\s(<i>F</i>^2^) is used only for calculating <i>R</i>-factors(gt) <i>etc</i>.
and is not relevant to the choice of reflections for refinement.
<i>R</i>-factors based on <i>F</i>^2^ are statistically about twice as large
as those based on <i>F</i>, and <i>R</i>- factors based on ALL data will be
even larger.
;
_reflns_number_total     443
_reflns_number_gt     398
_reflns_threshold_expression     I>2sigma(I)
_refine_ls_structure_factor_coef     Fsqd
_refine_ls_matrix_type     full
_refine_ls_R_factor_all     0.0305
_refine_ls_R_factor_gt     0.0260
_refine_ls_wR_factor_gt     0.0680
_refine_ls_wR_factor_ref     0.0704
_refine_ls_goodness_of_fit_ref     1.139
_refine_ls_restrained_S_all     1.139
_refine_ls_number_reflns     443
_refine_ls_number_parameters     41
_refine_ls_number_restraints     0
_refine_ls_hydrogen_treatment     mixed
_refine_ls_weighting_scheme     calc
_refine_ls_weighting_details
         'calc w=1/[\s^2^(Fo^2^)+(0.0266P)^2^+0.2719P] where P=(Fo^2^+2Fc^2^)/3'
_atom_sites_solution_hydrogens     difmap
_atom_sites_solution_primary     iterative
_atom_sites_solution_secondary     difmap
_refine_ls_shift/su_max     0.000
_refine_ls_shift/su_mean     0.000
_refine_diff_density_max     0.244
_refine_diff_density_min     -0.147
_refine_ls_extinction_method     'SHELXL97 (Sheldrick, 2008)'
_refine_ls_extinction_coef     0.041(6)
_refine_ls_extinction_expression
                                  'Fc^*^=kFc[1+0.001xFc^2^\l^3^/sin(2\q)]^-1/4^'
loop_
    _atom_type_symbol
    _atom_type_description
    _atom_type_scat_dispersion_real
    _atom_type_scat_dispersion_imag
    _atom_type_scat_source
    'C' 'C' 0.0033 0.0016
                         'International Tables Vol C Tables 4.2.6.8 and 6.1.1.4'
    'H' 'H' 0.0000 0.0000
                         'International Tables Vol C Tables 4.2.6.8 and 6.1.1.4'
    'N' 'N' 0.0061 0.0033
                         'International Tables Vol C Tables 4.2.6.8 and 6.1.1.4'
    'Cl' 'Cl' 0.1484 0.1585
                         'International Tables Vol C Tables 4.2.6.8 and 6.1.1.4'
_computing_data_collection     'XSCANS (Siemens, 1996)'
_computing_cell_refinement     'XSCANS (Siemens, 1996)'
_computing_data_reduction     'XSCANS (Siemens, 1996)'
_computing_structure_solution     'SHELXS97 (Sheldrick, 2008'
_computing_structure_refinement     'SHELXL97 (Sheldrick, 2008)'
_computing_molecular_graphics     'OLEX2 (Dolomanov <i>et al.</i>, 2009)'
_computing_publication_material     'OLEX2 (Dolomanov <i>et al.</i>, 2009)'
loop_
    _atom_site_type_symbol
    _atom_site_label
    _atom_site_fract_x
    _atom_site_fract_y
    _atom_site_fract_z
    _atom_site_U_iso_or_equiv
    _atom_site_adp_type
    _atom_site_calc_flag
    _atom_site_occupancy
    _atom_site_symmetry_multiplicity
    _atom_site_disorder_assembly
    _atom_site_disorder_group
    N N1 0.60591(11) 0.0000 0.0428(4) 0.0381(5) Uani d 1 2 . .
    H H1 0.6075(10) -0.149(4) -0.066(4) 0.055(5) Uiso d 1 1 . .
    C C1 0.67523(16) 0.0000 0.2769(7) 0.0564(8) Uani d 1 2 . .
    H H1A 0.7175(18) 0.0000 0.198(6) 0.067(9) Uiso d 1 2 . .
    H H1B 0.6737(13) -0.167(5) 0.385(4) 0.078(7) Uiso d 1 1 . .
    C C2 0.53327(13) 0.0000 0.1259(5) 0.0393(6) Uani d 1 2 . .
    H H2 0.5317(9) -0.153(4) 0.234(3) 0.045(5) Uiso d 1 1 . .
    Cl Cl1 0.61356(4) -0.5000 -0.28640(13) 0.0501(3) Uani d 1 2 . .
loop_
    _atom_site_aniso_label
    _atom_site_aniso_U_11
    _atom_site_aniso_U_22
    _atom_site_aniso_U_33
    _atom_site_aniso_U_12
    _atom_site_aniso_U_13
    _atom_site_aniso_U_23
    N1 0.0376(11) 0.0323(11) 0.0462(12) 0.000 0.0143(9) 0.000
    C1 0.0378(15) 0.067(2) 0.0617(17) 0.000 0.0088(13) 0.000
    C2 0.0383(13) 0.0409(14) 0.0402(13) 0.000 0.0130(10) 0.000
    Cl1 0.0634(5) 0.0343(4) 0.0576(4) 0.000 0.0246(3) 0.000
_geom_special_details
;
All e.s.d.'s (except the e.s.d. in the dihedral angle between two l.s. planes)
are estimated using the full covariance matrix. The cell e.s.d.'s are taken
into account individually in the estimation of e.s.d.'s in distances, angles
and torsion angles; correlations between e.s.d.'s in cell parameters are only
used when they are defined by crystal symmetry. An approximate (isotropic)
treatment of cell e.s.d.'s is used for estimating e.s.d.'s involving l.s.
planes.
;
loop_
    _geom_bond_atom_site_label_1
    _geom_bond_atom_site_label_2
    _geom_bond_site_symmetry_2
    _geom_bond_distance
    _geom_bond_publ_flag
    N1 H1 . 0.94(2) ?
    N1 C1 . 1.488(3) ?
    N1 C2 . 1.482(3) ?
    C1 H1A . 0.95(3) ?
    C1 H1B . 1.02(2) ?
    C2 C2 5_655 1.511(5) ?
    C2 H2 . 0.960(18) ?
    Cl1 Cl1 6_545 0.0000(13) ?
loop_
    _geom_angle_atom_site_label_1
    _geom_angle_atom_site_label_2
    _geom_angle_atom_site_label_3
    _geom_angle_site_symmetry_1
    _geom_angle_site_symmetry_3
    _geom_angle
    _geom_angle_publ_flag
    C1 N1 H1 . . 108.6(11) ?
    C2 N1 H1 . . 109.3(11) ?
    C2 N1 C1 . . 113.5(2) ?
    N1 C1 H1A . . 105.4(18) ?
    N1 C1 H1B . . 107.2(13) ?
    H1A C1 H1B . . 111.5(15) ?
    N1 C2 C2 . 5_655 109.3(2) ?
    N1 C2 H2 . . 108.8(10) ?
    C2 C2 H2 5_655 . 110.4(10) ?
loop_
    _geom_torsion_atom_site_label_1
    _geom_torsion_atom_site_label_2
    _geom_torsion_atom_site_label_3
    _geom_torsion_atom_site_label_4
    _geom_torsion_site_symmetry_1
    _geom_torsion_site_symmetry_2
    _geom_torsion_site_symmetry_3
    _geom_torsion_site_symmetry_4
    _geom_torsion
    _geom_torsion_publ_flag
    C1 N1 C2 C2 . . . 5_655 180.0 ?
loop_
    _geom_hbond_atom_site_label_D
    _geom_hbond_atom_site_label_H
    _geom_hbond_atom_site_label_A
    _geom_hbond_site_symmetry_A
    _geom_hbond_distance_DH
    _geom_hbond_distance_HA
    _geom_hbond_distance_DA
    _geom_hbond_angle_DHA
    N1 H1 Cl1 6_545 0.94(2) 2.13(2) 3.0741(13) 176.2(17)
_shelx_res_file
;
TITL
CELL 0.71073 18.108 5.104 5.08 90 105.09 90
ZERR 2 0.002 0.001 0.001 0 0 0
LATT 7
SYMM -X,+Y,-Z
SFAC C H N Cl
UNIT 22 52 4 4
EQIV $1 +X,-1-Y,+Z
L.S. 16
PLAN  14
TEMP 19.85
HTAB N1 Cl1_$1
MORE -1
HTAB 3.
BOND $H
fmap 2
acta 52
CONF
REM <HKL>/Users/chemprofjoe/Dropbox/CHIRIK/CHIRIK.hkl</HKL>
WGHT    0.026300    0.273600
EXTI    0.041417
FVAR       1.19448
N1    3    0.605911    0.000000    0.042838    10.50000    0.03757    0.03233 =
         0.04617    0.00000    0.01433    0.00000
H1    2    0.607483   -0.148702   -0.065623    11.00000    0.05512
C1    1    0.675232    0.000000    0.276940    10.50000    0.03782    0.06747 =
         0.06172    0.00000    0.00884    0.00000
H1A   2    0.717462    0.000000    0.197633    10.50000    0.06735
H1B   2    0.673712   -0.167166    0.385465    11.00000    0.07785
C2    1    0.533266    0.000000    0.125859    10.50000    0.03830    0.04090 =
         0.04023    0.00000    0.01302    0.00000
H2    2    0.531747   -0.153122    0.234149    11.00000    0.04513
CL1   4    0.613562   -0.500000   -0.286397    10.50000    0.06339    0.03432 =
         0.05757    0.00000    0.02461    0.00000
HKLF 4
REM
REM R1 =  0.0260 for    398 Fo > 4sig(Fo)  and  0.0305 for all    443 data
REM     41 parameters refined using      0 restraints
END
WGHT      0.0263      0.2737
REM Highest difference peak  0.244,  deepest hole -0.147,  1-sigma level  0.035
Q1    1   0.6490 -0.5000 -0.1302  10.50000  0.05    0.24
Q2    1   0.5698 -0.5000 -0.2728  10.50000  0.05    0.21
Q3    1   0.5670  0.0000  0.0719  10.50000  0.05    0.16
Q4    1   0.5000  0.0000  0.0000  10.25000  0.05    0.14
Q5    1   0.6955 -0.5000 -0.2137  10.50000  0.05    0.12
Q6    1   0.6327  0.0000  0.1808  10.50000  0.05    0.11
Q7    1   0.6313 -0.5000  0.1950  10.50000  0.05    0.10
Q8    1   0.6735 -0.3716 -0.3861  11.00000  0.05    0.10
Q9    1   0.7521 -0.1255  0.2087  11.00000  0.05    0.09
Q10   1   0.7025  0.0000  0.1078  10.50000  0.05    0.08
Q11   1   0.6269 -0.3675 -0.3658  11.00000  0.05    0.08
Q12   1   0.7000 -0.2090  0.2074  11.00000  0.05    0.08
Q13   1   0.5585  0.0000  0.4475  10.50000  0.05    0.07
Q14   1   0.5374 -0.3629 -0.4179  11.00000  0.05    0.07
REM The information below was added by Olex2.
REM
REM R1 = 0.0260 for 398 Fo > 4sig(Fo) and 0.0305 for all 1162 data
REM n/a parameters refined using n/a restraints
REM Highest difference peak 0.24, deepest hole -0.15
REM Mean Shift 0, Max Shift 0.
REM +++ Tabular Listing of Refinement Information +++
REM R1_all = 0.0305
REM R1_gt = 0.0260
REM wR_ref = 0.0702
REM GOOF = 1.139
REM Shift_max = 0
REM Shift_mean = 0
REM Reflections_all = 1162
REM Reflections_gt = 398
REM Parameters = n/a
REM Hole = -0.15
REM Peak = 0.24
REM Flack = n/a
;
_iucr_refine_instructions_details
;
TITL
CELL 0.71073 18.108 5.104 5.08 90 105.09 90
ZERR 4 0.002 0.001 0.001 0 0 0
LATT 7
SYMM -X,+Y,-Z
SFAC C H N Cl
UNIT 16 56 8 8
L.S. 16
PLAN  14
TEMP 19.85
MORE -1
HTAB 3.
BOND $H
fmap 2
acta 52
CONF
REM <HKL>/Users/chemprofjoe/Dropbox/CHIRIK/CHIRIK.hkl</HKL>
WGHT    0.026300    0.273700
EXTI    0.041416
FVAR       1.19447
N1    3    0.605911    0.000000    0.042838    10.50000    0.03757    0.03233 =
         0.04617    0.00000    0.01433    0.00000
H     2    0.607483   -0.148701   -0.065623    11.00000    0.05512
C1    1    0.675232    0.000000    0.276940    10.50000    0.03782    0.06747 =
         0.06172    0.00000    0.00884    0.00000
H1A   2    0.717462    0.000000    0.197632    10.50000    0.06734
HA    2    0.673713   -0.167166    0.385465    11.00000    0.07785
C2    1    0.533266    0.000000    0.125859    10.50000    0.03830    0.04090 =
         0.04023    0.00000    0.01302    0.00000
HB    2    0.531747   -0.153122    0.234149    11.00000    0.04513
CL1   4    0.613562   -0.500000   -0.286397    10.50000    0.06339    0.03432 =
         0.05757    0.00000    0.02461    0.00000
HKLF 4
REM
REM R1 =  0.0260 for    398 Fo > 4sig(Fo)  and  0.0305 for all    443 data
REM     41 parameters refined using      0 restraints
END
WGHT      0.0263      0.2736
REM Highest difference peak  0.244,  deepest hole -0.147,  1-sigma level  0.035
Q1    1   0.6490 -0.5000 -0.1302  10.50000  0.05    0.24
Q2    1   0.5698 -0.5000 -0.2728  10.50000  0.05    0.21
Q3    1   0.5670  0.0000  0.0719  10.50000  0.05    0.16
Q4    1   0.5000  0.0000  0.0000  10.25000  0.05    0.14
Q5    1   0.6955 -0.5000 -0.2137  10.50000  0.05    0.12
Q6    1   0.6327  0.0000  0.1808  10.50000  0.05    0.11
Q7    1   0.6313 -0.5000  0.1950  10.50000  0.05    0.10
Q8    1   0.6735 -0.3716 -0.3861  11.00000  0.05    0.10
Q9    1   0.7521 -0.1255  0.2087  11.00000  0.05    0.09
Q10   1   0.7025  0.0000  0.1078  10.50000  0.05    0.08
Q11   1   0.6269 -0.3675 -0.3657  11.00000  0.05    0.08
Q12   1   0.7000 -0.2090  0.2074  11.00000  0.05    0.08
Q13   1   0.5585  0.0000  0.4475  10.50000  0.05    0.07
Q14   1   0.5374 -0.3629 -0.4179  11.00000  0.05    0.07
REM The information below was added by Olex2.
REM
REM R1 = 0.0260 for 398 Fo > 4sig(Fo) and 0.0305 for all 1162 data
REM n/a parameters refined using n/a restraints
REM Highest difference peak 0.24, deepest hole -0.15
REM Mean Shift 0, Max Shift 0.
REM +++ Tabular Listing of Refinement Information +++
REM R1_all = 0.0305
REM R1_gt = 0.0260
REM wR_ref = 0.0702
REM GOOF = 1.140
REM Shift_max = 0
REM Shift_mean = 0
REM Reflections_all = 1162
REM Reflections_gt = 398
REM Parameters = n/a
REM Hole = -0.15
REM Peak = 0.24
REM Flack = n/a
;
