# Supplementary material for: N 1,N 2-Di­methyl­ethane-1,2-diaminium dichloride
Source: Acta Crystallogr Sect E Struct Rep Online. 2014 Jan 29;70(Pt 2):o216. doi: 10.1107/S1600536814001627 (PMC3998358; doi:10.1107/S1600536814001627)
Supplement: Supplementary file 2 [file e-70-0o216-Isup2.hkl]

# 
# h,k,l, Fc-squared, Fo-squared, sigma(Fo-squared) and status flag 
# 
data_I
_shelx_title ' ' 
_shelx_refln_list_code          4 
_shelx_F_calc_maximum       95.12 
_exptl_crystal_F_000       344.00 
_reflns_d_resolution_high  0.8425 
 
loop_ 
 _symmetry_equiv_pos_as_xyz 
 'x, y, z' 
 '-x, y, -z' 
 'x+1/2, y+1/2, z' 
 '-x+1/2, y+1/2, -z' 
 '-x, -y, -z' 
 'x, -y, z' 
 '-x+1/2, -y+1/2, -z' 
 'x+1/2, -y+1/2, z' 
 
_cell_length_a    18.1080 
_cell_length_b     5.1040 
_cell_length_c     5.0800 
_cell_angle_alpha  90.000 
_cell_angle_beta  105.090 
_cell_angle_gamma  90.000 
 
_shelx_F_squared_multiplier     1.000 
 
loop_ 
 _refln_index_h 
 _refln_index_k 
 _refln_index_l 
 _refln_F_squared_calc 
 _refln_F_squared_meas 
 _refln_F_squared_sigma 
 _refln_observed_status 
   2   0   0      564.58      624.89     22.10 o 
   4   0   0     4668.51     4468.05     87.91 o 
   6   0   0      105.60       99.86      3.66 o 
   8   0   0      727.43      702.07      9.51 o 
  10   0   0      606.19      580.04      9.65 o 
  12   0   0      223.56      235.10      7.05 o 
  14   0   0      874.69      902.83     13.39 o 
  16   0   0        0.05        2.15      1.32 o 
  18   0   0       96.12      103.94      5.43 o 
  20   0   0        6.05        8.82      1.77 o 
   1   1   0      113.68       81.23      1.13 o 
   3   1   0      204.08      229.50      2.85 o 
   5   1   0     1843.20     1833.33    106.46 o 
   7   1   0       81.66       89.69      2.61 o 
   9   1   0      704.25      680.22      8.50 o 
  11   1   0       30.23       35.26      1.75 o 
  13   1   0       30.10       34.77     10.05 o 
  15   1   0       66.86       78.21      2.59 o 
  17   1   0       45.98       49.31      1.90 o 
  19   1   0       11.82       11.37      1.91 o 
   0   2   0     6903.26     6920.25    128.42 o 
   2   2   0      153.26      167.49      4.33 o 
   4   2   0     1922.76     2049.63     71.83 o 
   6   2   0      148.82      144.79      4.76 o 
   8   2   0      488.81      496.02      8.79 o 
  10   2   0      352.04      346.04      7.98 o 
  12   2   0      150.56      156.57      6.07 o 
  14   2   0      497.19      481.57     10.24 o 
  16   2   0        0.20        0.22      1.42 o 
  18   2   0       69.17       69.84      3.45 o 
   1   3   0       73.89       58.80      2.20 o 
   3   3   0      140.34      137.82      4.87 o 
   5   3   0      519.27      514.18      9.06 o 
   7   3   0       40.68       42.31      2.00 o 
   9   3   0      308.04      312.84      7.87 o 
  11   3   0        6.92        5.22      1.30 o 
  13   3   0       35.27       38.32      1.67 o 
  15   3   0       18.63       18.04      1.71 o 
  17   3   0       29.45       26.95      1.98 o 
   0   4   0     1287.06     1261.58     14.43 o 
   2   4   0       36.96       40.04      2.03 o 
   4   4   0      509.10      519.31      9.91 o 
   6   4   0       54.20       50.62      2.65 o 
   8   4   0      181.14      181.75      6.56 o 
  10   4   0      122.05      119.68      5.33 o 
  12   4   0       63.74       69.18      2.78 o 
  14   4   0      186.04      165.03      7.09 o 
   1   5   0       19.83       20.94      1.03 o 
   3   5   0       48.10       51.84      2.34 o 
   5   5   0      136.92      135.19      5.91 o 
   7   5   0       10.10       11.51      1.47 o 
   9   5   0       89.69       86.41      4.50 o 
  11   5   0        1.23        1.77      1.55 o 
   0   6   0      286.05      287.86      8.24 o 
   2   6   0       12.29       13.43      1.72 o 
 -20   0   1       32.29       30.16      2.03 o 
 -18   0   1        8.30       10.65      1.60 o 
 -16   0   1        0.18        0.20      1.34 o 
 -14   0   1       33.44       37.77      1.56 o 
 -12   0   1      118.25      115.31      5.14 o 
 -10   0   1      288.69      270.49      6.65 o 
  -8   0   1     1586.16     1540.17     14.10 o 
  -6   0   1     2210.07     2263.21     71.33 o 
  -4   0   1      448.80      454.52      5.96 o 
  -2   0   1       10.00       28.10      1.54 o 
   0   0   1      531.33      511.28      3.71 o 
   2   0   1     1767.62     1794.57     49.22 o 
   4   0   1      301.28      335.10      5.57 o 
   6   0   1     3015.49     2978.21     88.86 o 
   8   0   1      489.90      496.44      8.56 o 
  10   0   1      376.53      384.11      8.34 o 
  12   0   1        2.67        1.49      1.21 o 
  14   0   1      169.10      157.61      6.54 o 
  16   0   1       57.00       53.98      3.35 o 
  18   0   1        0.13        1.86      1.62 o 
 -21   1   1        0.07        0.72      1.23 o 
 -19   1   1      102.46      107.62      3.65 o 
 -17   1   1       40.56       36.15      2.96 o 
 -15   1   1      612.02      595.34      8.04 o 
 -13   1   1        4.24        7.79      1.27 o 
 -11   1   1      725.05      721.05      9.49 o 
  -9   1   1      652.05      681.15     10.67 o 
  -7   1   1      250.59      235.00      3.90 o 
  -5   1   1     1829.14     1738.48     78.22 o 
  -3   1   1     2216.81     2242.13     45.07 o 
  -1   1   1     9047.83     9338.94    106.41 o 
   1   1   1      379.29      439.57      3.38 o 
   3   1   1     2025.13     1930.16     87.25 o 
   5   1   1       41.99       46.42      1.63 o 
   7   1   1      207.94      194.32      3.93 o 
   9   1   1       94.52      103.51      3.37 o 
  11   1   1      384.59      378.24      6.18 o 
  13   1   1      312.48      314.22      5.86 o 
  15   1   1       32.38       34.54      1.24 o 
  17   1   1       23.83       23.29      1.61 o 
  19   1   1        6.23        6.55      1.28 o 
 -20   2   1       24.01       26.16      2.05 o 
 -18   2   1        7.57        8.68      1.71 o 
 -16   2   1        0.29       -0.51      1.40 o 
 -14   2   1       23.46       27.69      1.56 o 
 -12   2   1       80.50       83.70      3.85 o 
 -10   2   1      251.51      245.69      6.99 o 
  -8   2   1      401.72      436.24      8.46 o 
  -6   2   1     1068.54     1013.55     12.01 o 
  -4   2   1      108.09      124.28      4.50 o 
  -2   2   1      215.58      190.97      5.11 o 
   0   2   1      147.17      169.21      8.69 o 
   2   2   1      904.12      895.85      9.76 o 
   4   2   1      171.51      166.07      4.82 o 
   6   2   1     1005.38      977.73     11.59 o 
   8   2   1      259.67      264.57      6.62 o 
  10   2   1      213.63      209.69      6.66 o 
  12   2   1       11.76       12.08      1.33 o 
  14   2   1      106.60      107.60      5.40 o 
  16   2   1       44.39       46.91      1.98 o 
  18   2   1        0.16       -1.41      1.65 o 
 -17   3   1       20.03       19.00      1.82 o 
 -15   3   1      310.65      299.78      8.64 o 
 -13   3   1        3.53        3.45      1.38 o 
 -11   3   1      351.22      340.54      8.72 o 
  -9   3   1      147.81      150.67      6.05 o 
  -7   3   1      268.79      269.30      7.21 o 
  -5   3   1      465.19      474.42      8.90 o 
  -3   3   1      567.01      601.22      9.84 o 
  -1   3   1     1783.37     1732.42     24.18 o 
   1   3   1       97.61       98.70      3.23 o 
   3   3   1      736.19      724.23     10.37 o 
   5   3   1        0.51       -0.39      0.95 o 
   7   3   1      228.44      217.41      6.46 o 
   9   3   1       26.92       25.73      1.39 o 
  11   3   1      189.97      185.57      6.53 o 
  13   3   1      130.26      131.22      6.22 o 
  15   3   1       18.42       15.83      1.72 o 
 -16   4   1        0.93        0.90      1.65 o 
 -14   4   1       10.38        8.87      1.70 o 
 -12   4   1       36.09       36.54      1.79 o 
 -10   4   1       97.59      102.46      4.87 o 
  -8   4   1      111.42      110.97      5.20 o 
  -6   4   1      315.37      334.13      8.25 o 
  -4   4   1       14.99       17.54      1.28 o 
  -2   4   1      123.67      121.15      5.20 o 
   0   4   1       12.89       15.19      0.86 o 
   2   4   1      301.75      288.86      7.29 o 
   4   4   1       48.42       48.79      2.73 o 
   6   4   1      291.40      276.89      7.63 o 
   8   4   1       94.08      106.41      5.05 o 
  10   4   1       72.71       65.78      3.23 o 
  12   4   1        8.44       10.04      1.61 o 
  14   4   1       42.01       39.33      2.71 o 
 -11   5   1      115.27      120.65      5.12 o 
  -9   5   1       56.86       55.42      2.48 o 
  -7   5   1       75.04       81.35      3.54 o 
  -5   5   1      119.83      124.58      5.78 o 
  -3   5   1      159.44      177.58      6.46 o 
  -1   5   1      399.05      381.46      6.27 o 
   1   5   1       22.01       26.26      1.95 o 
   3   5   1      202.64      204.14      6.98 o 
   5   5   1        0.33       -0.58      1.37 o 
   7   5   1       68.68       67.65      2.97 o 
   9   5   1        6.41        8.75      1.56 o 
 -20   0   2       48.97       52.36      3.00 o 
 -18   0   2       91.50       82.66      4.38 o 
 -16   0   2      179.01      191.10      6.95 o 
 -14   0   2       71.93       65.70      2.91 o 
 -12   0   2      446.54      447.92      9.24 o 
 -10   0   2      215.42      237.79      6.51 o 
  -8   0   2      256.94      237.67      6.12 o 
  -6   0   2      171.74      167.58      4.97 o 
  -4   0   2     1893.32     1898.47     68.48 o 
  -2   0   2      663.05      715.59      8.48 o 
   0   0   2     1266.44     1271.39      7.84 o 
   2   0   2      318.34      317.14      5.76 o 
   4   0   2        3.94        6.88      0.69 o 
   6   0   2        3.64        2.33      0.78 o 
   8   0   2        8.74        6.62      0.96 o 
  10   0   2      249.27      259.52      7.24 o 
  12   0   2       11.39       10.55      1.37 o 
  14   0   2       54.36       64.40      3.09 o 
  16   0   2        0.08        0.54      1.56 o 
 -21   1   2       22.13       25.51      2.58 o 
 -19   1   2        5.49        3.59      1.12 o 
 -17   1   2       41.13       45.19      2.16 o 
 -15   1   2        1.21        5.30      1.27 o 
 -13   1   2      336.17      340.48      9.66 o 
 -11   1   2        0.59        0.16      0.70 o 
  -9   1   2     1979.82     1927.32     16.02 o 
  -7   1   2      455.44      446.84      5.70 o 
  -5   1   2     1001.07     1016.43     17.52 o 
  -3   1   2      320.36      296.56      4.25 o 
  -1   1   2      466.44      528.07      7.95 o 
   1   1   2     1250.41     1230.87      9.87 o 
   3   1   2      122.32      139.59      3.16 o 
   5   1   2     2399.98     2422.92     87.64 o 
   7   1   2       23.65       25.12      0.91 o 
   9   1   2      387.07      392.05      6.09 o 
  11   1   2        1.02       -0.87      1.09 o 
  13   1   2      114.44      102.86      3.40 o 
  15   1   2       23.57       27.46      1.28 o 
  17   1   2       12.65       13.93      1.31 o 
 -20   2   2       34.69       44.88      2.12 o 
 -18   2   2       72.49       63.91      3.16 o 
 -16   2   2      161.40      162.49      6.61 o 
 -14   2   2       49.58       46.47      2.03 o 
 -12   2   2      333.10      341.02      8.84 o 
 -10   2   2       57.72       60.97      3.63 o 
  -8   2   2      230.99      222.34      6.78 o 
  -6   2   2       73.27       78.89      3.24 o 
  -4   2   2     1159.00     1163.48     13.73 o 
  -2   2   2      654.53      658.82     10.18 o 
   0   2   2      627.15      592.92     22.70 o 
   2   2   2      257.84      249.07      5.88 o 
   4   2   2       25.09       22.44      1.11 o 
   6   2   2       25.71       28.87      1.37 o 
   8   2   2       11.68       11.29      1.14 o 
  10   2   2      182.71      181.11      6.20 o 
  12   2   2       12.44       11.57      1.47 o 
  14   2   2       36.45       39.28      1.98 o 
  16   2   2        0.01       -0.26      1.61 o 
 -17   3   2       21.32       23.06      1.89 o 
 -15   3   2        0.03        0.98      1.50 o 
 -13   3   2      164.90      156.31      6.87 o 
 -11   3   2        3.47        2.68      1.34 o 
  -9   3   2      699.06      695.07     11.98 o 
  -7   3   2      201.79      186.62      6.74 o 
  -5   3   2      345.10      372.97      8.46 o 
  -3   3   2      102.57      100.69      4.75 o 
  -1   3   2      276.07      295.56     19.15 o 
   1   3   2      460.72      453.45      6.13 o 
   3   3   2       36.55       39.67      2.00 o 
   5   3   2      778.10      729.49     11.34 o 
   7   3   2       10.26       14.19      1.27 o 
   9   3   2      187.31      182.86      6.46 o 
  11   3   2        0.40       -0.83      1.35 o 
  13   3   2       73.67       78.87      3.90 o 
 -14   4   2       17.90       12.46      1.87 o 
 -12   4   2      144.51      150.99      6.55 o 
 -10   4   2       13.35       10.83      1.56 o 
  -8   4   2      112.08      127.01      6.06 o 
  -6   4   2       14.73       13.77      1.37 o 
  -4   4   2      380.32      409.56      9.36 o 
  -2   4   2      155.37      153.62      6.26 o 
   0   4   2      188.93      195.12     16.21 o 
   2   4   2       98.46       96.12      4.67 o 
   4   4   2       16.56       17.21      1.35 o 
   6   4   2       21.00       20.03      1.42 o 
   8   4   2        8.89        6.48      1.46 o 
  10   4   2       73.45       73.56      3.39 o 
  12   4   2        3.93        2.74      1.63 o 
 -11   5   2        0.55        4.91      1.63 o 
  -9   5   2      204.42      197.17      7.44 o 
  -7   5   2       63.21       62.20      2.94 o 
  -5   5   2       91.81      100.80      4.89 o 
  -3   5   2       58.60       51.88      2.43 o 
  -1   5   2       61.53       65.09      3.03 o 
   1   5   2      147.89      140.98      4.30 o 
   3   5   2       16.51       14.60      1.61 o 
   5   5   2      230.47      219.49      7.21 o 
   7   5   2        3.90        6.43      1.60 o 
 -20   0   3       37.50       36.69      1.99 o 
 -18   0   3       66.55       76.71      3.64 o 
 -16   0   3       16.14       12.53      1.48 o 
 -14   0   3      277.67      275.18      8.06 o 
 -12   0   3      126.60      130.44      5.49 o 
 -10   0   3     1275.80     1263.11     15.23 o 
  -8   0   3        2.63        1.89      1.00 o 
  -6   0   3      926.70      929.92     12.10 o 
  -4   0   3      177.96      151.43      5.13 o 
  -2   0   3      409.79      423.58      7.86 o 
   0   0   3      404.38      401.79      5.98 o 
   2   0   3      491.01      504.96      8.49 o 
   4   0   3     1030.39     1042.25     12.51 o 
   6   0   3       43.91       40.28      1.71 o 
   8   0   3      198.54      218.79      6.70 o 
  10   0   3        7.36        1.99      1.24 o 
  12   0   3       38.56       36.45      1.97 o 
  14   0   3        2.81        0.01      1.69 o 
 -19   1   3       56.77       50.18      1.68 o 
 -17   1   3        1.59        1.06      1.20 o 
 -15   1   3      126.19      120.06      4.13 o 
 -13   1   3       80.44       82.44      2.97 o 
 -11   1   3        0.48        0.07      0.80 o 
  -9   1   3       73.89       64.68      2.16 o 
  -7   1   3       69.48       69.45      2.64 o 
  -5   1   3      449.29      436.49     10.68 o 
  -3   1   3       89.17       88.55      4.01 o 
  -1   1   3      559.97      542.72      8.50 o 
   1   1   3        3.72        4.09      0.44 o 
   3   1   3       22.43       23.05      0.83 o 
   5   1   3       22.22       21.12      0.81 o 
   7   1   3       75.34       72.17      2.62 o 
   9   1   3       36.62       39.73      1.42 o 
  11   1   3       33.62       34.33      1.26 o 
  13   1   3       19.02       25.50      3.41 o 
 -18   2   3       44.44       49.93      3.05 o 
 -16   2   3       15.96       12.79      1.70 o 
 -14   2   3      191.08      200.43      7.26 o 
 -12   2   3       96.95       99.60      5.11 o 
 -10   2   3      967.86      917.66     14.05 o 
  -8   2   3        2.87        1.20      1.23 o 
  -6   2   3      624.11      588.31     11.03 o 
  -4   2   3       42.32       33.70      1.54 o 
  -2   2   3      364.90      406.23      9.04 o 
   0   2   3      235.69      233.03      4.66 o 
   2   2   3      342.15      331.76      7.53 o 
   4   2   3      734.64      722.23     11.10 o 
   6   2   3       26.98       20.54      1.31 o 
   8   2   3      146.70      146.88      6.14 o 
  10   2   3        9.88        6.42      1.35 o 
  12   2   3       37.05       33.89      1.91 o 
 -17   3   3        2.53        1.98      1.77 o 
 -15   3   3       70.35       77.97      3.90 o 
 -13   3   3       52.91       47.11      2.99 o 
 -11   3   3        0.58        0.86      1.39 o 
  -9   3   3       32.91       34.46      1.60 o 
  -7   3   3       37.00       39.16      2.03 o 
  -5   3   3      262.35      272.85      8.08 o 
  -3   3   3       13.46       13.63      1.42 o 
  -1   3   3      257.03      252.04     13.64 o 
   1   3   3        0.08        0.83      0.79 o 
   3   3   3       16.86       17.14      1.27 o 
   5   3   3       11.28        9.90      1.25 o 
   7   3   3       47.10       44.36      2.09 o 
   9   3   3       21.36       22.90      1.63 o 
  11   3   3       13.60       10.61      1.69 o 
 -14   4   3       76.75       83.03      3.53 o 
 -12   4   3       38.45       42.26      2.16 o 
 -10   4   3      358.30      354.28      9.46 o 
  -8   4   3        2.16        2.00      1.51 o 
  -6   4   3      234.17      227.84      7.69 o 
  -4   4   3       21.03       18.11      1.61 o 
  -2   4   3      154.10      164.17      6.47 o 
   0   4   3       87.41       84.38      3.14 o 
   2   4   3      139.42      140.06      5.85 o 
   4   4   3      256.06      253.65      7.57 o 
   6   4   3        9.45        6.55      1.51 o 
   8   4   3       61.52       66.86      3.51 o 
  -7   5   3       15.71       19.90      1.84 o 
  -5   5   3       69.12       72.69      3.70 o 
  -3   5   3        8.09       10.61      1.74 o 
  -1   5   3       76.31       75.41      3.19 o 
   1   5   3        0.04        2.85      2.33 o 
 -18   0   4       39.79       34.76      2.36 o 
 -16   0   4       73.12       79.15      3.47 o 
 -14   0   4        0.49       -0.24      1.39 o 
 -12   0   4       31.51       32.99      1.61 o 
 -10   0   4        0.02        1.53      1.21 o 
  -8   0   4      191.15      193.88      6.88 o 
  -6   0   4       17.24       18.85      1.30 o 
  -4   0   4      405.00      425.61      9.12 o 
  -2   0   4      118.36      117.02      5.45 o 
   0   0   4      105.52      103.58      3.72 o 
   2   0   4       10.16       10.73      1.18 o 
   4   0   4       67.70       63.03      3.14 o 
   6   0   4       57.15       61.10      2.74 o 
   8   0   4        2.32        0.36      1.30 o 
  10   0   4       70.04       70.76      3.70 o 
 -17   1   4       35.15       33.44      1.37 o 
 -15   1   4       66.60       68.12      2.41 o 
 -13   1   4      202.41      197.99      5.10 o 
 -11   1   4      351.98      345.32      6.36 o 
  -9   1   4       70.55       75.92      3.34 o 
  -7   1   4      341.67      331.09      6.00 o 
  -5   1   4        2.37        5.61      1.81 o 
  -3   1   4      181.93      187.93      4.54 o 
  -1   1   4       14.68       14.03      0.79 o 
   1   1   4      340.98      330.37      4.04 o 
   3   1   4      158.05      158.03      4.35 o 
   5   1   4       79.41       72.11      2.31 o 
   7   1   4       34.52       40.34      1.67 o 
   9   1   4        6.84        5.51      1.59 o 
  11   1   4        3.04        3.93      1.11 o 
 -16   2   4       56.33       62.22      3.06 o 
 -14   2   4        0.12        1.08      1.51 o 
 -12   2   4       16.13       17.60      1.61 o 
  -8   2   4      131.61      133.20      5.81 o 
  -6   2   4       12.90       14.70      1.42 o 
  -4   2   4      297.95      300.97      8.48 o 
  -2   2   4       88.51       91.41      4.56 o 
   0   2   4       70.98       72.74      2.34 o 
   2   2   4        2.48        3.92      1.21 o 
   4   2   4       61.42       55.74      2.55 o 
   6   2   4       42.51       48.29      2.04 o 
   8   2   4        2.03        2.26      1.38 o 
  10   2   4       50.84       51.70      2.56 o 
 -15   3   4       35.17       35.77      2.24 o 
 -13   3   4      120.15      136.97      6.60 o 
 -11   3   4      213.88      201.41      7.61 o 
  -9   3   4       35.95       37.41      1.98 o 
  -7   3   4      196.93      189.87      7.35 o 
  -5   3   4        0.98        0.74      1.46 o 
  -3   3   4      102.38      111.82      4.97 o 
  -1   3   4        6.41        8.14      0.98 o 
   1   3   4      204.61      207.07      5.06 o 
   3   3   4       98.17      102.09      4.71 o 
   5   3   4       39.59       37.72      1.79 o 
   7   3   4       21.66       24.56      1.79 o 
 -10   4   4        0.51        1.74      1.66 o 
  -8   4   4       58.10       56.72      2.83 o 
  -6   4   4        4.44        5.98      1.63 o 
  -4   4   4      114.85      112.79      5.95 o 
  -2   4   4       36.70       37.75      2.04 o 
   0   4   4       26.45       24.75      2.18 o 
   2   4   4        2.58        2.45      1.46 o 
 -16   0   5        2.43        3.13      1.69 o 
 -14   0   5      117.93      125.00      6.08 o 
 -12   0   5       29.66       26.07      1.89 o 
 -10   0   5       96.84       98.13      4.63 o 
  -8   0   5       66.89       69.94      3.34 o 
  -6   0   5        5.13        4.80      1.43 o 
  -4   0   5       29.89       27.45      1.69 o 
  -2   0   5       12.17       11.99      1.44 o 
   0   0   5      115.60      117.22      4.00 o 
   2   0   5        1.37        4.42      1.35 o 
   4   0   5       42.49       44.47      2.22 o 
   6   0   5        0.62        1.96      1.51 o 
 -15   1   5       26.07       25.40      2.14 o 
 -13   1   5       15.52       16.84      1.20 o 
 -11   1   5       25.97       27.28      1.29 o 
  -9   1   5       83.34       80.64      2.85 o 
  -7   1   5       36.69       39.59      1.98 o 
  -5   1   5      270.12      270.10      5.66 o 
  -3   1   5        0.63       -0.10      1.01 o 
  -1   1   5       86.10       85.89      2.22 o 
   1   1   5        0.39        1.18      0.69 o 
   3   1   5       51.43       46.92      1.74 o 
   5   1   5       10.59       15.33      1.15 o 
 -14   2   5       88.07       82.73      3.94 o 
 -12   2   5       22.74       23.32      1.95 o 
 -10   2   5       72.58       77.23      3.79 o 
  -8   2   5       55.19       50.75      2.66 o 
  -6   2   5        1.64        6.41      1.55 o 
  -4   2   5       19.48       19.84      1.79 o 
  -2   2   5        8.86        7.91      1.67 o 
   0   2   5       88.89       93.44      3.29 o 
   2   2   5        1.30        0.93      1.46 o 
   4   2   5       31.03       33.38      1.95 o 
  -9   3   5       45.92       45.68      2.32 o 
  -7   3   5       25.39       25.83      2.01 o 
  -5   3   5      161.27      149.24      7.08 o 
  -3   3   5        0.51       -0.84      1.81 o 
  -1   3   5       49.27       49.88      1.64 o 
  -6   0   6       87.75       87.33      4.38 o 
  -4   0   6       11.07        8.37      1.82 o 
                                                 
