# Supplementary material for: N 1,N 2-Di­methyl­ethane-1,2-diaminium dichloride
Source: Acta Crystallogr Sect E Struct Rep Online. 2014 Jan 29;70(Pt 2):o216. doi: 10.1107/S1600536814001627 (PMC3998358; doi:10.1107/S1600536814001627)
Supplement: Supplementary file 3 [file e-70-0o216-Isup3.mol]

DMEDA
  --CCDC--011814    3D                              

 21 19  0  0  0  0  0  0  0  0999 V2000
   10.9152    0.0000    0.2099 N      0
   11.0879   -0.7605   -0.3237 H      0
   11.8609    0.0000    1.3581 C      0
   12.7306    0.0000    0.9712 H      0
   11.6902   -0.8524    1.8884 H      0
    9.4899    0.0000    0.6175 C      0
    9.3186   -0.7809    1.1477 H      0
    7.1928   -0.0000   -0.2099 N      0
    7.0201   -0.7605    0.3237 H      0
    6.2471   -0.0000   -1.3581 C      0
    5.3774   -0.0000   -0.9712 H      0
    6.4178   -0.8524   -1.8884 H      0
    8.6181   -0.0000   -0.6175 C      0
    8.7894   -0.7809   -1.1477 H      0
    7.0201    0.7605    0.3237 H      0
    6.4178    0.8524   -1.8884 H      0
    8.7894    0.7809   -1.1477 H      0
   11.0879    0.7605   -0.3237 H      0
   11.6902    0.8524    1.8884 H      0
    9.3186    0.7809    1.1477 H      0
   11.4891   -2.5520   -1.4047 Cl     0
  1  2  1
  1  3  1
  1  6  1
  1 18  1
  3  4  1
  3  5  1
  3 19  1
  6  7  1
  6 13  1
  6 20  1
  8  9  1
  8 10  1
  8 13  1
  8 15  1
 10 11  1
 10 12  1
 10 16  1
 13 14  1
 13 17  1
M  END
$$$$
